# Supplementary material for: Associations Between Systemic Inflammatory Markers, Metabolic Dysfunction, and Liver Fibrosis Scores in Patients with MASLD
Source: Metabolites. 2025 Dec 25;16(1):25. doi: 10.3390/metabo16010025 (PMC12843941; doi:10.3390/metabo16010025)
Supplement: Supplementary file 1 [file metabolites-16-00025-s001.zip]

Archive with 1 entries (1 files):
- metabolites-4041609-supplementary.pdf
